# Supplementary material for: Quality by Design Methodology Applied to Process Optimization and Scale up of Curcumin Nanoemulsions Produced by Catastrophic Phase Inversion
Source: Pharmaceutics. 2021 Jun 15;13(6):880. doi: 10.3390/pharmaceutics13060880 (PMC8232217; doi:10.3390/pharmaceutics13060880)
Supplement: Supplementary file 1 [file pharmaceutics-13-00880-s001.zip]

Archive with 1 entries (1 files):
- pharmaceutics-1241774-SI.pdf
